# Supplementary material for: Drug sensitivity prediction with normal inverse Gaussian shrinkage informed by external data
Source: Biom J. 2020 Jul 23;63(2):289–304. doi: 10.1002/bimj.201900371 (PMC7891636; doi:10.1002/bimj.201900371)
Supplement: Supplementary file 2 — Supporting Information [file BIMJ-63-289-s001.zip]

Archive with 88 entries (75 files):
- Code_and_Data/
- Code_and_Data/Code_and_Data/
- Code_and_Data/Code_and_Data/.DS_Store
- Code_and_Data/Code_and_Data/README.txt
- Code_and_Data/Code_and_Data/applications/
- Code_and_Data/Code_and_Data/applications/.DS_Store
- Code_and_Data/Code_and_Data/applications/analysis_ccle.R
- Code_and_Data/Code_and_Data/applications/analysis_gdsc.R
- Code_and_Data/Code_and_Data/applications/data_ccle.R
- Code_and_Data/Code_and_Data/applications/data_gdsc.R
- Code_and_Data/Code_and_Data/data/
- Code_and_Data/Code_and_Data/data/data_ccle_dat1.Rdata
- Code_and_Data/Code_and_Data/data/data_gdsc_dat1.Rdata
- Code_and_Data/Code_and_Data/figures/
- Code_and_Data/Code_and_Data/figures/.DS_Store
- Code_and_Data/Code_and_Data/figures/main_figure1.pdf
- Code_and_Data/Code_and_Data/figures/main_figure3.pdf
- Code_and_Data/Code_and_Data/figures/main_figure4.pdf
- Code_and_Data/Code_and_Data/figures/main_figure5.pdf
- Code_and_Data/Code_and_Data/figures/main_figure6.pdf
- Code_and_Data/Code_and_Data/figures/main_figure7.pdf
- Code_and_Data/Code_and_Data/figures/main_figure8.pdf
- Code_and_Data/Code_and_Data/figures/supp_figure1.pdf
- Code_and_Data/Code_and_Data/figures/supp_figure2.pdf
- Code_and_Data/Code_and_Data/figures/supp_figure3.pdf
- Code_and_Data/Code_and_Data/figures/supp_figure4.pdf
- Code_and_Data/Code_and_Data/generate_figures.R
- Code_and_Data/Code_and_Data/generate_results.R
- Code_and_Data/Code_and_Data/generate_tables.R
- Code_and_Data/Code_and_Data/results/
- Code_and_Data/Code_and_Data/simulations/
- Code_and_Data/Code_and_Data/simulations/simulations_gdsc.R
- Code_and_Data/__MACOSX/
- Code_and_Data/__MACOSX/Code_and_Data/
- Code_and_Data/__MACOSX/Code_and_Data/._.DS_Store
- Code_and_Data/__MACOSX/Code_and_Data/._README.txt
- Code_and_Data/__MACOSX/Code_and_Data/._generate_results.R
- Code_and_Data/__MACOSX/Code_and_Data/applications/
- Code_and_Data/__MACOSX/Code_and_Data/applications/._.DS_Store
- Code_and_Data/__MACOSX/Code_and_Data/applications/._analysis_ccle.R
- Code_and_Data/__MACOSX/Code_and_Data/applications/._data_ccle.R
- Code_and_Data/__MACOSX/Code_and_Data/applications/._data_gdsc.R
- Code_and_Data/__MACOSX/Code_and_Data/data/
- Code_and_Data/__MACOSX/Code_and_Data/data/._.DS_Store
- Code_and_Data/__MACOSX/Code_and_Data/data/._CCLE_GNF_data_090613.csv
- Code_and_Data/__MACOSX/Code_and_Data/data/._CCLE_NP24.2009_Drug_data_2015.02.24.csv
- Code_and_Data/__MACOSX/Code_and_Data/data/._CCLE_NP24.2009_profiling_2012.02.20.csv
- Code_and_Data/__MACOSX/Code_and_Data/data/._CCLE_RNAseq_rsem_genes_tpm_20180929.txt
- Code_and_Data/__MACOSX/Code_and_Data/data/._Cell_Lines_Details.csv
- Code_and_Data/__MACOSX/Code_and_Data/data/._Census_allFri Feb 21 14_49_10 2020.csv
- Code_and_Data/__MACOSX/Code_and_Data/data/._Drug_listTue Jun 25 15_19_34 2019.csv
- Code_and_Data/__MACOSX/Code_and_Data/data/._Ensembl2Reactome_All_Levels.txt
- Code_and_Data/__MACOSX/Code_and_Data/data/._F2_METH_CELL_DATA.txt
- Code_and_Data/__MACOSX/Code_and_Data/data/._PANCAN_SEQ_BEM.txt
- Code_and_Data/__MACOSX/Code_and_Data/data/._Screened_Compounds.csv
- Code_and_Data/__MACOSX/Code_and_Data/data/._TableS1F.csv
- Code_and_Data/__MACOSX/Code_and_Data/data/._TableS1G.csv
- Code_and_Data/__MACOSX/Code_and_Data/data/._methSampleId_2_cosmicIds.csv
- Code_and_Data/__MACOSX/Code_and_Data/data/._sanger1018_brainarray_ensemblgene_rma.txt
- Code_and_Data/__MACOSX/Code_and_Data/data/._v17.3_fitted_dose_response.csv
- Code_and_Data/__MACOSX/Code_and_Data/figures/
- Code_and_Data/__MACOSX/Code_and_Data/figures/._.DS_Store
- Code_and_Data/__MACOSX/Code_and_Data/figures/._main_figure1.pdf
- Code_and_Data/__MACOSX/Code_and_Data/figures/._main_figure3.pdf
- Code_and_Data/__MACOSX/Code_and_Data/figures/._main_figure4.pdf
- Code_and_Data/__MACOSX/Code_and_Data/figures/._main_figure5.pdf
- Code_and_Data/__MACOSX/Code_and_Data/figures/._main_figure6.pdf
- Code_and_Data/__MACOSX/Code_and_Data/figures/._main_figure7.pdf
- Code_and_Data/__MACOSX/Code_and_Data/figures/._main_figure8.pdf
- Code_and_Data/__MACOSX/Code_and_Data/figures/._supp_figure1.pdf
- Code_and_Data/__MACOSX/Code_and_Data/figures/._supp_figure2.pdf
- Code_and_Data/__MACOSX/Code_and_Data/figures/._supp_figure3.pdf
- Code_and_Data/__MACOSX/Code_and_Data/figures/._supp_figure4.pdf
- Code_and_Data/__MACOSX/Code_and_Data/results/
- Code_and_Data/__MACOSX/Code_and_Data/results/._.DS_Store
- Code_and_Data/__MACOSX/Code_and_Data/results/._analysis_gdsc_cpo1.Rdata
- Code_and_Data/__MACOSX/Code_and_Data/results/._analysis_gdsc_cpo2.Rdata
- Code_and_Data/__MACOSX/Code_and_Data/results/._analysis_gdsc_cpo3.Rdata
- Code_and_Data/__MACOSX/Code_and_Data/results/._analysis_gdsc_cpo4.Rdata
- Code_and_Data/__MACOSX/Code_and_Data/results/._analysis_gdsc_fit1.Rdata
- Code_and_Data/__MACOSX/Code_and_Data/results/._analysis_gdsc_fit2.Rdata
- Code_and_Data/__MACOSX/Code_and_Data/results/._analysis_gdsc_fit3.Rdata
- Code_and_Data/__MACOSX/Code_and_Data/results/._analysis_gdsc_fit4.Rdata
- Code_and_Data/__MACOSX/Code_and_Data/results/._data_ccle_dat1.Rdata
- Code_and_Data/__MACOSX/Code_and_Data/results/._data_gdsc_dat1.Rdata
- Code_and_Data/__MACOSX/Code_and_Data/results/._simulations_gdsc_res4.1.txt
- Code_and_Data/__MACOSX/Code_and_Data/results/._simulations_gdsc_res4.2.txt
- Code_and_Data/__MACOSX/Code_and_Data/results/._simulations_gdsc_res5.Rdata
