# Supplementary material for: Drug sensitivity prediction with normal inverse Gaussian shrinkage informed by external data
Source: Biom J. 2020 Jul 23;63(2):289–304. doi: 10.1002/bimj.201900371 (PMC7891636; doi:10.1002/bimj.201900371)
Supplement: Supplementary file 2 — Supporting Information [file BIMJ-63-289-s001.zip › Code_and_Data/Code_and_Data/README.txt]

title: 		Drug sensitivity prediction with normal inverse Gaussian shrinkage 
          informed by external data
authors: 	Magnus M. Münch*, Mark A. van de Wiel, Sylvia Richardson, and Gwenaël 
          G. R. Leday
          * responsible for writing the code
e-mail:		m.munch@amsterdamumc.nl
software: see R sessionInfo() output below for software configurations. The 
          following R packages are assumed installed: 
          foreach, doParallel, glmnet, statmod, rstan, sp, knitr, kableExtra,
          biomaRt (bioconductor), NIG (github), rstantools 

code:
The code is written in R and the tables are generated for Latex.
Most functions developed for the paper are contained in the NIG R package,
which may be installed from github: https://github.com/magnusmunch/NIG/rpackage.
It is recommended to install the package through: 
library(devtools); install_github("magnusmunch/NIG/rpackage")
To run the code, make sure the folder that contains this README file is the 
working directory.

Run generate_results.R to generate all simulation and data analysis output. 
The results take a long time to generate, so in order to save time, the results
have been added to the /results folder. 
At the top of the file, the number
of CV folds, the number of cores to use, and the number of simulation 
repetitions may be changed to speed up execution of the code.
Note that to run this script, an internet connection is required. 

Run generate_figures.R to generate the figures used in the manuscript and 
supplement. These require the results in the /results folder. 

Run generate_tables.R to generate the tables used in the manuscript and 
supplement. These require the results in the /results folder. 

data:
All data are in the /data folder.
The GDSC data files are obtained from the GDSC website 
(https://www.cancerrxgene.org):
- v17.3_fitted_dose_response.csv
- Screened_Compounds.csv
- Drug_listTue Jun 25 15_19_34 2019.csv
- TableS1F.csv
- TableS1G.csv
- sanger1018_brainarray_ensemblgene_rma.txt
- Cell_Lines_Details.csv
- PANCAN_SEQ_BEM.txt
- METH_CELL_DATA.txt

The CCLE data are obtained from the CCLE website
(https://portals.broadinstitute.org/ccle):
- CCLE_NP24.2009_Drug_data_2015.02.24.csv
- CCLE_GNF_data_090613.csv
- CCLE_NP24.2009_profiling_2012.02.20.csv
- CCLE_RNAseq_rsem_genes_tpm_20180929.txt

A file that translate reactome to ensembl gene names is obtained from the
reactome website
(https://reactome.org/download/current/Ensembl2Reactome_All_Levels.txt):
- Ensembl2Reactome_All_Levels.txt

A file that contains a list of genes involved in cancer was obtained from the 
Catalogue of somatic mutations in cancer (COSMIC) website 
(https://cancer.sanger.ac.uk/census):
- Census_allFri Feb 21 14_49_10 2020.csv

Additional information was retrieved from the ensembl data base 
(http://www.ensembl.org/index.html) using the R package biomaRt.

> sessionInfo()
R version 3.6.3 (2020-02-29)
Platform: x86_64-apple-darwin15.6.0 (64-bit)
Running under: macOS Catalina 10.15.3

Matrix products: default
BLAS:   /System/Library/Frameworks/Accelerate.framework/Versions/A/Frameworks/vecLib.framework/Versions/A/libBLAS.dylib
LAPACK: /Library/Frameworks/R.framework/Versions/3.6/Resources/lib/libRlapack.dylib

locale:
[1] en_US.UTF-8/en_US.UTF-8/en_US.UTF-8/C/en_US.UTF-8/en_US.UTF-8

attached base packages:
[1] parallel  stats     graphics  grDevices utils     datasets  methods   base     

other attached packages:
 [1] kableExtra_1.1.0     knitr_1.28           sp_1.4-1             rstan_2.19.3        
 [5] ggplot2_3.3.0        StanHeaders_2.21.0-1 statmod_1.4.34       biomaRt_2.42.1      
 [9] NIG_0.0.0.9000       glmnet_3.0-2         Matrix_1.2-18        doParallel_1.0.15   
[13] iterators_1.0.12     foreach_1.5.0       

loaded via a namespace (and not attached):
 [1] Biobase_2.46.0       httr_1.4.1           viridisLite_0.3.0    bit64_0.9-7         
 [5] assertthat_0.2.1     askpass_1.1          stats4_3.6.3         BiocFileCache_1.10.2
 [9] blob_1.2.1           yaml_2.2.1           progress_1.2.2       pillar_1.4.3        
[13] RSQLite_2.2.0        lattice_0.20-38      glue_1.4.0           digest_0.6.25       
[17] rvest_0.3.5          colorspace_1.4-1     htmltools_0.4.0      XML_3.99-0.3        
[21] pkgconfig_2.0.3      purrr_0.3.3          webshot_0.5.2        scales_1.1.0        
[25] processx_3.4.2       tibble_3.0.0         openssl_1.4.1        IRanges_2.20.2      
[29] ellipsis_0.3.0       withr_2.1.2          BiocGenerics_0.32.0  cli_2.0.2           
[33] magrittr_1.5         crayon_1.3.4         evaluate_0.14        memoise_1.1.0       
[37] ps_1.3.2             fansi_0.4.1          gsl_2.1-6            xml2_1.3.1          
[41] pkgbuild_1.0.6       tools_3.6.3          loo_2.2.0            prettyunits_1.1.1   
[45] hms_0.5.3            lifecycle_0.2.0      matrixStats_0.56.0   stringr_1.4.0       
[49] S4Vectors_0.24.4     munsell_0.5.0        AnnotationDbi_1.48.0 callr_3.4.3         
[53] compiler_3.6.3       rlang_0.4.5          grid_3.6.3           rstudioapi_0.11     
[57] rappdirs_0.3.1       rmarkdown_2.1        gtable_0.3.0         codetools_0.2-16    
[61] inline_0.3.15        DBI_1.1.0            curl_4.3             R6_2.4.1            
[65] gridExtra_2.3        dplyr_0.8.5          bit_1.1-15.2         shape_1.4.4         
[69] readr_1.3.1          stringi_1.4.6        Rcpp_1.0.4.6         vctrs_0.2.4         
[73] dbplyr_1.4.2         tidyselect_1.0.0     xfun_0.13     
