# Supplementary material for: Drug sensitivity prediction with normal inverse Gaussian shrinkage informed by external data
Source: Biom J. 2020 Jul 23;63(2):289–304. doi: 10.1002/bimj.201900371 (PMC7891636; doi:10.1002/bimj.201900371)
Supplement: Supplementary file 2 — Supporting Information [file BIMJ-63-289-s001.zip › Code_and_Data/Code_and_Data/generate_results.R]

# number of CV folds
nfolds <- 10

# (maximum) number of cores to use 
ncores <- 100

# number of simulations reps
nreps <- 100

# required libraries
packages <- c("foreach", "doParallel", "glmnet", "NIG", "biomaRt", "statmod",
              "rstan")
sapply(packages, library, character.only=TRUE)

# GDSC data preparation
source("applications/data_gdsc.R")

# CCLE data preparation
source("applications/data_ccle.R")

# CCLE data analysis
source("applications/analysis_ccle.R")

# GDSC data analysis
source("applications/analysis_gdsc.R")

# GDSC based simulations
source("simulations/simulations_gdsc.R")
