# Supplementary material for: Drug sensitivity prediction with normal inverse Gaussian shrinkage informed by external data
Source: Biom J. 2020 Jul 23;63(2):289–304. doi: 10.1002/bimj.201900371 (PMC7891636; doi:10.1002/bimj.201900371)
Supplement: Supplementary file 2 — Supporting Information [file BIMJ-63-289-s001.zip › Code_and_Data/Code_and_Data/generate_tables.R]

################################################################################
# generate all tables in manuscript and supplement
################################################################################

# set options
options(knitr.kable.NA = '')

# load libraries
library(knitr)
library(kableExtra)

################################################################################
################################# main document ################################
################################################################################
# Table 1
fit1 <- read.table("results/analysis_gdsc_fit1.txt", row.names=NULL)
temp <- fit1[, 1]
fit1 <- as.matrix(fit1[, -1])
rownames(fit1) <- temp

tab1 <- t(fit1)[c(1, 2), c(1:3)]
rownames(tab1) <- c("NIG$_{\\text{f}+\\text{d}}^-$", 
                    "NIG$_{\\text{f}+\\text{d}}$")
colnames(tab1) <- c("feature intercept", "$p$-value", "drug intercept")

kable_styling(kable(
  tab1, align="r", digits=3,
  caption="$\\bm{\\alpha}$ estimates from analysis 1. Empty cells correspond to fixed zero parameters.",
  format="latex", booktabs=TRUE, escape=FALSE),
  latex_options=c("HOLD_position"))

# Table 2
fit2 <- read.table("results/analysis_gdsc_fit2.txt", row.names=NULL)
temp <- fit2[, 1]
fit2 <- as.matrix(fit2[, -1])
rownames(fit2) <- temp

tab2 <- t(fit2)[c(1, 2), c(1:3)]
rownames(tab2) <- c("NIG$_{\\text{f}+\\text{d}}^-$", 
                    "NIG$_{\\text{f}+\\text{d}}$")
colnames(tab2) <- c("feature intercept", "mutation", "drug intercept")

kable_styling(kable(
  tab2, align="r", digits=3,
  caption="$\\bm{\\alpha}$ estimates from analysis 2. Empty cells correspond to fixed zero parameters.",
  format="latex", booktabs=TRUE, escape=FALSE),
  latex_options=c("HOLD_position"))

# Table 3
fit3 <- read.table("results/analysis_gdsc_fit3.txt", row.names=NULL)
temp <- fit3[, 1]
fit3 <- as.matrix(fit3[, -1])
rownames(fit3) <- temp

tab3 <- t(fit3)[c(1, 2), c(1:3)]
rownames(tab3) <- c("NIG$_{\\text{f}+\\text{d}}^-$", 
                    "NIG$_{\\text{f}+\\text{d}}$")
colnames(tab3) <- c("feature intercept", "$p$-value", "drug intercept")

kable_styling(kable(
  tab3, align="r", digits=3,
  caption="$\\bm{\\alpha}$ estimates from analysis 3. Empty cells correspond to fixed zero parameters.",
  format="latex", booktabs=TRUE, escape=FALSE),
  latex_options=c("HOLD_position"))

# Table 4
fit4 <- read.table("results/analysis_gdsc_fit4.txt", row.names=NULL)
temp <- fit4[, 1]
fit4 <- as.matrix(fit4[, -1])
rownames(fit4) <- temp

tab4.1 <- t(fit4)[c(1, 2), c(1:2)]
rownames(tab4.1) <- c("NIG$_{\\text{f}+\\text{d}}^-$", 
                      "NIG$_{\\text{f}+\\text{d}}$")
colnames(tab4.1) <- c("feature intercept", "pathway")

kable_styling(kable(
  tab4.1, align="r", digits=3,
  caption="$\\bm{\\alpha}$ estimates from analysis 4. Empty cells correspond to fixed zero parameters.",
  format="latex", booktabs=TRUE, escape=FALSE),
  latex_options=c("HOLD_position"))

# Table 5
tab4.2 <- t(fit4)[c(1, 2), c(3:7)]
rownames(tab4.2) <- c("NIG$_{\\text{f}+\\text{d}}^-$", 
                      "NIG$_{\\text{f}+\\text{d}}$")
colnames(tab4.2) <- c("drug intercept", 
                      "experimental", "development", "targeted", "unknown")

kable_styling(kable(
  tab4.2, align="r", digits=3,
  caption="$\\bm{\\alpha}$ estimates from analysis 4. Empty cells correspond to fixed zero parameters \\textit{(continued)}.",
  format="latex", booktabs=TRUE, escape=FALSE),
  latex_options=c("HOLD_position"))

# Table 6
res <- read.table("results/analysis_gdsc_res1.txt", row.names=NULL)
temp <- res[, 1]
res <- as.matrix(res[, -1])
rownames(res) <- temp

psel1 <- res[substr(rownames(res), 1, 5)=="psel.", ]
pmse1 <- res[substr(rownames(res), 1, 5)=="pmse.", ]
apmse1 <- aggregate(pmse1, list(rownames(pmse1)), FUN="mean")[, -1]
pmse1 <- aggregate(pmse1, by=list(rep(1:10, each=251)), FUN="mean")[, -1]
mpmse1 <- apply(pmse1, 2, mean)
sdpmse1 <- apply(pmse1, 2, sd)
ppmse1 <- paste0(round(mpmse1, 3), " (", round(sdpmse1, 3), ")")

res <- read.table("results/analysis_gdsc_res2.txt", row.names=NULL)
temp <- res[, 1]
res <- as.matrix(res[, -1])
rownames(res) <- temp

psel2 <- res[substr(rownames(res), 1, 5)=="psel.", ]
pmse2 <- res[substr(rownames(res), 1, 5)=="pmse.", ]
pmse2 <- aggregate(pmse2, by=list(rep(1:10, each=251)), FUN="mean")[, -1]
mpmse2 <- apply(pmse2, 2, mean)
sdpmse2 <- apply(pmse2, 2, sd)
ppmse2 <- paste0(round(mpmse2, 3), " (", round(sdpmse2, 3), ")")

res <- read.table("results/analysis_gdsc_res3.txt", row.names=NULL)
temp <- res[, 1]
res <- as.matrix(res[, -1])
rownames(res) <- temp

psel3 <- res[substr(rownames(res), 1, 5)=="psel.", ]
pmse3 <- res[substr(rownames(res), 1, 5)=="pmse.", ]
pmse3 <- aggregate(pmse3, by=list(rep(1:10, each=251)), FUN="mean")[, -1]
mpmse3 <- apply(pmse3, 2, mean)
sdpmse3 <- apply(pmse3, 2, sd)
ppmse3 <- paste0(round(mpmse3, 3), " (", round(sdpmse3, 3), ")")

res <- read.table("results/analysis_gdsc_res4.txt", row.names=NULL)
temp <- res[, 1]
res <- as.matrix(res[, -1])
rownames(res) <- temp

psel4 <- res[substr(rownames(res), 1, 5)=="psel.", ]
pmse4 <- res[substr(rownames(res), 1, 5)=="pmse.", ]
pmse4 <- aggregate(pmse4, by=list(rep(1:10, each=249)), FUN="mean")[, -1]
mpmse4 <- apply(pmse4, 2, mean)
sdpmse4 <- apply(pmse4, 2, sd)
ppmse4 <- paste0(round(mpmse4, 3), " (", round(sdpmse4, 3), ")")

tab5 <- rbind(ppmse1, ppmse2, ppmse3, ppmse4)
tabm5 <- rbind(mpmse1, mpmse2, mpmse3, mpmse4)
tab5.1 <- tab5[, c(1:4)]
tabm5.1 <- tabm5[, c(1:4)]
tab5.1 <- t(sapply(1:nrow(tab5.1), function(r) {
  id <- which(tabm5.1[r, ]==min(tabm5.1[r, ], na.rm=TRUE))
  out <- tab5.1[r, ]
  out[id] <- paste0("\\textbf{", out[id], "}")
  out}))
rownames(tab5.1) <- paste0("analysis ", 1:nrow(tab5.1))
colnames(tab5.1) <- c("NIG$_{\\text{f}+\\text{d}}^-$", 
                      "NIG$_{\\text{f}+\\text{d}}$", "ridge", "lasso")
tab5.1 <- t(tab5.1)

tab5.2 <- tab5[, c(4, 13:14, 10:12)]
tabm5.2 <- tabm5[, c(4, 13:14, 10:12)]
tab5.2 <- t(sapply(1:nrow(tab5.2), function(r) {
  id <- which(tabm5.2[r, ]==min(tabm5.2[r, ], na.rm=TRUE))
  out <- tab5.2[r, ]
  out[id] <- paste0("\\textbf{", out[id], "}")
  out}))
rownames(tab5.2) <- paste0("analysis ", 1:nrow(tab5.2))
colnames(tab5.2) <- c("lasso$_{\\lambda^{\\text{CV}}}$($\\sim$50)$^*$", 
                      "lasso(25)", "lasso(100)", 
                      "NIG$_{\\text{f}+\\text{d}}+$DSS($\\sim$50)$^*$",
                      "NIG$_{\\text{f}+\\text{d}}+$DSS(25)",
                      "NIG$_{\\text{f}+\\text{d}}+$DSS(100)")
tab5.2 <- t(tab5.2)
tab5.2 <- tab5.2[c(2, 1, 3, 5, 4, 6), ]

kable_styling(kable(
  tab5.1, align="r",
  caption="Mean (standard deviation) of cross-validated PMSE for GDSC data. Best performing model (per analysis) in bold.",
  format="latex", booktabs=TRUE, escape=FALSE), 
  latex_options=c("HOLD_position"))

# Table 7
add_footnote(kable_styling(kable(
  tab5.2, align="r",
  caption="Mean (standard deviation) of cross-validated PMSE for selection methods (number of selected features between parentheses) on GDSC data. Best performing model (per analysis) in bold.",
  format="latex", booktabs=TRUE, escape=FALSE), 
  latex_options=c("HOLD_position")), 
  label="lasso with cross validated $\\lambda$ selects, on average, 42-56 features in all analyses (indicated with $\\sim$50).",
  notation="symbol", threeparttable=TRUE, escape=FALSE)

################################################################################
################################## supplement ##################################
################################################################################
# Table 1
res <- read.table("results/simulations_gdsc_res1.txt", row.names=NULL)
temp <- res[, 1]
res <- as.matrix(res[, -1])
rownames(res) <- temp

tabm <- aggregate(res, by=list(substr(rownames(res), 1, 5)), FUN="mean")
tabm <- t(tabm[tabm$Group.1 %in% c("emse.", "emseh", "emsel", "pmse."), -1])

D <- 251
nreps <- 100
tabsd <- sapply(c("emse.", "emseh", "emsel", "pmse."), function(s) {
  apply(aggregate(res[substr(rownames(res), 1, 5)==s, ], 
                  list(rep(1:nreps, each=D)), mean), 2, sd)})[-1, ]

tab1 <- sapply(1:ncol(tabm), function(s) {
  id <- which(tabm[, s]==min(tabm[, s], na.rm=TRUE))
  out <- paste0(round(tabm[, s], 3), " (", round(tabsd[, s], 3), ")")
  out[id] <- paste0("\\textbf{", out[id], "}")
  out})
colnames(tab1) <- c("$\\text{EMSE}_{\\text{total}}$", 
                    "$\\text{EMSE}_{\\text{top}}$", 
                    "$\\text{EMSE}_{\\text{bottom}}$", "$\\text{PMSE}$")     
rownames(tab1) <- c("NIG$_{\\text{f}}^-$", "NIG$_{\\text{f}}$", "ridge", 
                    "lasso")

kable_styling(kable(
  tab1, align="r",
  caption="Mean EMSE (separated for bottom and top 10\\% of $|\\hat{\\beta}_{jd}|$) and PMSE for simulation Scenario 1, estimated on test data (lowest in bold).", 
  format="latex", booktabs=TRUE, escape=FALSE), 
  latex_options=c("HOLD_position"))

# Table 2
res <- read.table("results/simulations_gdsc_res2.txt", row.names=NULL)
temp <- res[, 1]
res <- as.matrix(res[, -1])
rownames(res) <- temp

tabm <- aggregate(res, by=list(substr(rownames(res), 1, 5)), FUN="mean")
tabm <- t(tabm[tabm$Group.1 %in% c("emse.", "emseh", "emsel", "pmse."), -1])

D <- 251
nreps <- 100
tabsd <- sapply(c("emse.", "emseh", "emsel", "pmse."), function(s) {
  apply(aggregate(res[substr(rownames(res), 1, 5)==s, ], 
                  list(rep(1:nreps, each=D)), mean), 2, sd)})[-1, ]

tab2 <- sapply(1:ncol(tabm), function(s) {
  id <- which(tabm[, s]==min(tabm[, s], na.rm=TRUE))
  out <- paste0(round(tabm[, s], 3), " (", round(tabsd[, s], 3), ")")
  out[id] <- paste0("\\textbf{", out[id], "}")
  out})
colnames(tab2) <- c("$\\text{EMSE}_{\\text{total}}$", 
                    "$\\text{EMSE}_{\\text{top}}$", 
                    "$\\text{EMSE}_{\\text{bottom}}$", "$\\text{PMSE}$")     
rownames(tab2) <- c("NIG$_{\\text{d}}^-$", "NIG$_{\\text{d}}$", "ridge", 
                    "lasso")

kable_styling(kable(
  tab2, align="r",
  caption="Mean EMSE (separated for bottom and top 10\\% of $|\\hat{\\beta}_{jd}|$) and PMSE for simulation Scenario 2, estimated on test data (lowest in bold).", 
  format="latex", booktabs=TRUE, escape=FALSE), 
  latex_options=c("HOLD_position"))

# Table 3
res <- read.table("results/simulations_gdsc_res3.txt", row.names=NULL)
temp <- res[, 1]
res <- as.matrix(res[, -1])
rownames(res) <- temp

tabm <- tabm3 <- aggregate(res, by=list(substr(rownames(res), 1, 5)), 
                           FUN="mean")
tabm <- t(tabm[tabm$Group.1 %in% c("emse.", "emseh", "emsel", "pmse."), -1])

D <- 251
nreps <- 100
tabsd <- tabsd3 <- sapply(c("emse.", "emseh", "emsel", "pmse."), function(s) {
  apply(aggregate(res[substr(rownames(res), 1, 5)==s, ], 
                  list(rep(1:nreps, each=D)), mean), 2, sd)})[-1, ]

tab3 <- sapply(1:ncol(tabm), function(s) {
  id <- which(tabm[, s]==min(tabm[, s], na.rm=TRUE))
  out <- paste0(round(tabm[, s], 3), " (", round(tabsd[, s], 3), ")")
  out[id] <- paste0("\\textbf{", out[id], "}")
  out})
colnames(tab3) <- c("$\\text{EMSE}_{\\text{total}}$", 
                    "$\\text{EMSE}_{\\text{top}}$", 
                    "$\\text{EMSE}_{\\text{bottom}}$", "$\\text{PMSE}$")     
rownames(tab3) <- c("NIG$_{\\text{f+d}}^-$", 
                    "NIG$_{\\text{f+d}}$", "ridge", "lasso")

kable_styling(kable(
  tab3, align="r",
  caption="Mean EMSE (separated for bottom and top 10\\% of $|\\hat{\\beta}_{jd}|$) and PMSE for simulation Scenario 3, estimated on test data (lowest in bold).", 
  format="latex", booktabs=TRUE, escape=FALSE), 
  latex_options=c("HOLD_position"))
